# Supplementary material for: Physics-informed graph neural networks for robust cross-patient epileptic seizure prediction via chimera state detection
Source: PLoS One. 2026 Apr 2;21(4):e0345470. doi: 10.1371/journal.pone.0345470 (PMC13046251; doi:10.1371/journal.pone.0345470)
Supplement: S1 Code — Python source code including HP-GNN model architecture (PyTorch), training pipeline, data preprocessing scripts, evaluation metrics, and usage examples with documentation. (ZIP) [file pone.0345470.s003.zip]

Archive with 6 entries (6 files):
- code_4_training.py
- code_3_hpgnn_model (1).py
- code_1_preprocessing.py
- code_3_hpgnn_model.py
- code_5_evaluation.py
- code_6_requirements.txt
