# Supplementary material for: Physics-informed graph neural networks for robust cross-patient epileptic seizure prediction via chimera state detection
Source: PLoS One. 2026 Apr 2;21(4):e0345470. doi: 10.1371/journal.pone.0345470 (PMC13046251; doi:10.1371/journal.pone.0345470)
Supplement: S1 Code — Python source code including HP-GNN model architecture (PyTorch), training pipeline, data preprocessing scripts, evaluation metrics, and usage examples with documentation. (ZIP) [file pone.0345470.s003.zip › code_4_training.py]

"""
Training Pipeline for HP-GNN
Implements two-stage training: pre-training + fine-tuning
"""

import torch
import torch.nn as nn
import torch.optim as optim
from torch.utils.data import Dataset, DataLoader
import numpy as np
from tqdm import tqdm
import os


class EEGDataset(Dataset):
    """Dataset for EEG seizure prediction"""
    
    def __init__(self, eeg_data, labels, hypergraphs, seq_len=10):
        """
        Args:
            eeg_data: list of preprocessed EEG arrays
            labels: dict with 'chimera', 'state', 'time' labels
            hypergraphs: list of hypergraph sequences
            seq_len: sequence length for temporal modeling
        """
        self.eeg_data = eeg_data
        self.labels = labels
        self.hypergraphs = hypergraphs
        self.seq_len = seq_len
        
    def __len__(self):
        return len(self.eeg_data)
    
    def __getitem__(self, idx):
        # Get sequence of windows
        eeg_seq = self.eeg_data[idx]  # (seq_len, n_channels, window_size)
        hg_seq = self.hypergraphs[idx]
        
        # Extract node features (using adjacency matrix as features)
        node_features = []
        for hg in hg_seq:
            node_features.append(hg['adjacency'])
        node_features = np.stack(node_features)  # (seq_len, n_channels, n_channels)
        
        # Get hyperedges from last window
        hyperedges = hg_seq[-1]['hyperedges']
        
        # Labels
        labels = {
            'chimera': self.labels['chimera'][idx],
            'state': self.labels['state'][idx],
            'time': self.labels['time'][idx]
        }
        
        return {
            'node_features': torch.FloatTensor(node_features),
            'hyperedges': hyperedges,
            'labels': labels
        }


class Trainer:
    """Training manager for HP-GNN"""
    
    def __init__(self, model, device='cuda', save_dir='checkpoints'):
        self.model = model.to(device)
        self.device = device
        self.save_dir = save_dir
        os.makedirs(save_dir, exist_ok=True)
        
        # Training history
        self.history = {
            'train_loss': [],
            'val_loss': [],
            'train_acc': [],
            'val_acc': []
        }
        
    def pretrain(self, train_loader, epochs=30, lr=1e-3):
        """
        Stage 1: Self-supervised pre-training
        Mask 15% of nodes and reconstruct features + connectivity
        """
        print("\n" + "="*50)
        print("STAGE 1: SELF-SUPERVISED PRE-TRAINING")
        print("="*50)
        
        optimizer = optim.AdamW(self.model.parameters(), lr=lr, weight_decay=0.01)
        scheduler = optim.lr_scheduler.CosineAnnealingLR(optimizer, epochs)
        
        mask_ratio = 0.15
        
        for epoch in range(epochs):
            self.model.train()
            epoch_loss = 0
            
            pbar = tqdm(train_loader, desc=f"Epoch {epoch+1}/{epochs}")
            for batch in pbar:
                node_features = batch['node_features'].to(self.device)
                hyperedges = batch['hyperedges']
                
                batch_size, seq_len, n_channels, _ = node_features.shape
                
                # Random masking
                mask = torch.rand(batch_size, n_channels) > mask_ratio
                mask = mask.unsqueeze(1).unsqueeze(-1).to(self.device)
                
                masked_features = node_features * mask
                
                # Forward pass
                outputs = self.model(masked_features, hyperedges[0], return_physics=False)
                
                # Reconstruction loss (simplified)
                recon_loss = F.mse_loss(
                    outputs['chimera'].expand_as(node_features[:, -1]), 
                    node_features[:, -1]
                )
                
                # Backward
                optimizer.zero_grad()
                recon_loss.backward()
                torch.nn.utils.clip_grad_norm_(self.model.parameters(), 1.0)
                optimizer.step()
                
                epoch_loss += recon_loss.item()
                pbar.set_postfix({'loss': f"{recon_loss.item():.4f}"})
            
            scheduler.step()
            
            avg_loss = epoch_loss / len(train_loader)
            print(f"Epoch {epoch+1} - Avg Loss: {avg_loss:.4f}")
            
            # Save checkpoint
            if (epoch + 1) % 10 == 0:
                self.save_checkpoint(epoch, 'pretrain')
        
        print("\nPre-training completed!")
    
    def finetune(self, train_loader, val_loader, epochs=100, lr=3e-4, 
                 patience=15):
        """
        Stage 2: Supervised fine-tuning with multi-task loss
        """
        print("\n" + "="*50)
        print("STAGE 2: SUPERVISED FINE-TUNING")
        print("="*50)
        
        # Optimizer with different learning rates
        physics_params = list(self.model.physics_module.parameters())
        other_params = [p for p in self.model.parameters() 
                       if id(p) not in [id(pp) for pp in physics_params]]
        
        optimizer = optim.AdamW([
            {'params': other_params, 'lr': lr},
            {'params': physics_params, 'lr': lr * 0.1}  # 0.1× for physics
        ], weight_decay=0.01)
        
        scheduler = optim.lr_scheduler.ReduceLROnPlateau(
            optimizer, mode='min', patience=5, factor=0.5
        )
        
        criterion = MultiTaskLoss()
        
        best_val_loss = float('inf')
        patience_counter = 0
        
        for epoch in range(epochs):
            # Training
            train_loss, train_metrics = self._train_epoch(
                train_loader, optimizer, criterion
            )
            
            # Validation
            val_loss, val_metrics = self._validate_epoch(
                val_loader, criterion
            )
            
            # Update history
            self.history['train_loss'].append(train_loss)
            self.history['val_loss'].append(val_loss)
            self.history['train_acc'].append(train_metrics['accuracy'])
            self.history['val_acc'].append(val_metrics['accuracy'])
            
            # Learning rate scheduling
            scheduler.step(val_loss)
            
            # Print progress
            print(f"\nEpoch {epoch+1}/{epochs}")
            print(f"  Train Loss: {train_loss:.4f} | Acc: {train_metrics['accuracy']:.2f}%")
            print(f"  Val Loss: {val_loss:.4f} | Acc: {val_metrics['accuracy']:.2f}%")
            
            # Early stopping
            if val_loss < best_val_loss:
                best_val_loss = val_loss
                patience_counter = 0
                self.save_checkpoint(epoch, 'best')
                print("  ✓ Best model saved!")
            else:
                patience_counter += 1
                if patience_counter >= patience:
                    print(f"\nEarly stopping triggered after {epoch+1} epochs")
                    break
        
        print("\nFine-tuning completed!")
        self.load_checkpoint('best')
    
    def _train_epoch(self, loader, optimizer, criterion):
        """Single training epoch"""
        self.model.train()
        
        total_loss = 0
        correct = 0
        total = 0
        
        pbar = tqdm(loader, desc="Training")
        for batch in pbar:
            node_features = batch['node_features'].to(self.device)
            hyperedges = batch['hyperedges']
            labels = {k: v.to(self.device) for k, v in batch['labels'].items()}
            
            # Forward
            outputs = self.model(node_features, hyperedges[0])
            loss, loss_dict = criterion(outputs, labels)
            
            # Backward
            optimizer.zero_grad()
            loss.backward()
            torch.nn.utils.clip_grad_norm_(self.model.parameters(), 1.0)
            optimizer.step()
            
            # Metrics
            total_loss += loss.item()
            pred = (outputs['chimera'] > 0.5).long()
            correct += (pred.squeeze() == labels['chimera'].squeeze()).sum().item()
            total += labels['chimera'].size(0)
            
            pbar.set_postfix({
                'loss': f"{loss.item():.4f}",
                'acc': f"{100*correct/total:.1f}%"
            })
        
        metrics = {
            'accuracy': 100 * correct / total
        }
        
        return total_loss / len(loader), metrics
    
    def _validate_epoch(self, loader, criterion):
        """Validation epoch"""
        self.model.eval()
        
        total_loss = 0
        correct = 0
        total = 0
        
        with torch.no_grad():
            for batch in tqdm(loader, desc="Validation"):
                node_features = batch['node_features'].to(self.device)
                hyperedges = batch['hyperedges']
                labels = {k: v.to(self.device) for k, v in batch['labels'].items()}
                
                # Forward
                outputs = self.model(node_features, hyperedges[0])
                loss, _ = criterion(outputs, labels)
                
                # Metrics
                total_loss += loss.item()
                pred = (outputs['chimera'] > 0.5).long()
                correct += (pred.squeeze() == labels['chimera'].squeeze()).sum().item()
                total += labels['chimera'].size(0)
        
        metrics = {
            'accuracy': 100 * correct / total
        }
        
        return total_loss / len(loader), metrics
    
    def save_checkpoint(self, epoch, name):
        """Save model checkpoint"""
        path = os.path.join(self.save_dir, f'{name}_epoch_{epoch}.pt')
        torch.save({
            'epoch': epoch,
            'model_state_dict': self.model.state_dict(),
            'history': self.history
        }, path)
    
    def load_checkpoint(self, name):
        """Load model checkpoint"""
        # Find latest checkpoint with this name
        checkpoints = [f for f in os.listdir(self.save_dir) if name in f]
        if not checkpoints:
            print(f"No checkpoint found with name '{name}'")
            return
        
        latest = sorted(checkpoints)[-1]
        path = os.path.join(self.save_dir, latest)
        
        checkpoint = torch.load(path)
        self.model.load_state_dict(checkpoint['model_state_dict'])
        self.history = checkpoint['history']
        
        print(f"Loaded checkpoint: {latest}")


# Import required modules
from code_3_hpgnn_model import HPGNN, MultiTaskLoss


# Example usage
if __name__ == "__main__":
    # Hyperparameters
    n_channels = 23
    batch_size = 32
    seq_len = 10
    
    # Create dummy dataset
    n_samples = 1000
    eeg_data = [np.random.randn(seq_len, n_channels, 1280) for _ in range(n_samples)]
    labels = {
        'chimera': torch.randint(0, 2, (n_samples, 1)).float(),
        'state': torch.randint(0, 4, (n_samples,)),
        'time': torch.rand(n_samples, 1) * 90
    }
    hypergraphs = [[{'adjacency': np.eye(n_channels), 'hyperedges': [(0,1,2)]}] * seq_len 
                   for _ in range(n_samples)]
    
    # Split train/val
    train_size = int(0.8 * n_samples)
    train_dataset = EEGDataset(
        eeg_data[:train_size],
        {k: v[:train_size] for k, v in labels.items()},
        hypergraphs[:train_size]
    )
    val_dataset = EEGDataset(
        eeg_data[train_size:],
        {k: v[train_size:] for k, v in labels.items()},
        hypergraphs[train_size:]
    )
    
    train_loader = DataLoader(train_dataset, batch_size=batch_size, shuffle=True)
    val_loader = DataLoader(val_dataset, batch_size=batch_size)
    
    # Initialize model and trainer
    model = HPGNN(n_channels=n_channels)
    trainer = Trainer(model, device='cuda' if torch.cuda.is_available() else 'cpu')
    
    # Stage 1: Pre-training
    trainer.pretrain(train_loader, epochs=5)  # Reduced for demo
    
    # Stage 2: Fine-tuning
    trainer.finetune(train_loader, val_loader, epochs=10)  # Reduced for demo
    
    print("\nTraining completed!")
    print(f"Best validation accuracy: {max(trainer.history['val_acc']):.2f}%")
