# Supplementary material for: Physics-informed graph neural networks for robust cross-patient epileptic seizure prediction via chimera state detection
Source: PLoS One. 2026 Apr 2;21(4):e0345470. doi: 10.1371/journal.pone.0345470 (PMC13046251; doi:10.1371/journal.pone.0345470)
Supplement: S1 Code — Python source code including HP-GNN model architecture (PyTorch), training pipeline, data preprocessing scripts, evaluation metrics, and usage examples with documentation. (ZIP) [file pone.0345470.s003.zip › code_3_hpgnn_model (1).py]

"""
HP-GNN: Hybrid Physics-Informed Graph Neural Network
Main model architecture from Section 2.4
"""

import torch
import torch.nn as nn
import torch.nn.functional as F
import numpy as np


class HypergraphConvolution(nn.Module):
    """
    Hypergraph convolution layer
    
    h_i^(l+1) = σ(W^(l) · [h_i^(l) || AGG({h_j^(l) : j∈e, i∈e for e∈E})])
    """
    
    def __init__(self, in_dim, out_dim, dropout=0.3):
        super(HypergraphConvolution, self).__init__()
        
        self.fc = nn.Linear(2 * in_dim, out_dim)
        self.layer_norm = nn.LayerNorm(out_dim)
        self.dropout = nn.Dropout(dropout)
        
        # Attention mechanism for hyperedge importance
        self.attention = nn.Sequential(
            nn.Linear(in_dim, in_dim // 2),
            nn.ReLU(),
            nn.Linear(in_dim // 2, 1)
        )
        
    def forward(self, node_features, hyperedges):
        """
        Args:
            node_features: (batch, n_nodes, in_dim)
            hyperedges: list of hyperedge tuples
        
        Returns:
            out_features: (batch, n_nodes, out_dim)
        """
        batch_size, n_nodes, in_dim = node_features.shape
        
        # Aggregate information from hyperedges
        aggregated = torch.zeros_like(node_features)
        
        for edge in hyperedges:
            # Get nodes in this hyperedge
            edge_nodes = list(edge)
            edge_features = node_features[:, edge_nodes, :]  # (batch, |e|, in_dim)
            
            # Compute attention weights
            attn_scores = self.attention(edge_features)  # (batch, |e|, 1)
            attn_weights = F.softmax(attn_scores, dim=1)
            
            # Weighted aggregation
            edge_message = torch.sum(attn_weights * edge_features, dim=1)  # (batch, in_dim)
            
            # Distribute to all nodes in hyperedge
            for node_idx in edge_nodes:
                aggregated[:, node_idx, :] += edge_message
        
        # Concatenate original features with aggregated
        combined = torch.cat([node_features, aggregated], dim=-1)
        
        # Linear transformation + activation
        out = self.fc(combined)
        out = F.elu(out)
        out = self.layer_norm(out)
        out = self.dropout(out)
        
        # Residual connection
        if in_dim == out.shape[-1]:
            out = out + node_features
        
        return out


class MambaBlock(nn.Module):
    """
    Mamba state space block for efficient temporal modeling
    
    h'(t) = A(z_t) · h(t) + B(z_t) · z_t
    y(t) = C(z_t) · h(t) + D(z_t) · z_t
    """
    
    def __init__(self, hidden_dim=256, expansion_factor=2, conv_kernel=4):
        super(MambaBlock, self).__init__()
        
        self.hidden_dim = hidden_dim
        expanded_dim = hidden_dim * expansion_factor
        
        # Input projection
        self.input_proj = nn.Linear(hidden_dim, expanded_dim)
        
        # Convolution for local context
        self.conv = nn.Conv1d(
            expanded_dim, expanded_dim, 
            kernel_size=conv_kernel, 
            padding=conv_kernel-1, 
            groups=expanded_dim
        )
        
        # State space parameters (input-dependent)
        self.A_proj = nn.Linear(expanded_dim, hidden_dim)
        self.B_proj = nn.Linear(expanded_dim, hidden_dim)
        self.C_proj = nn.Linear(expanded_dim, hidden_dim)
        self.D_proj = nn.Linear(expanded_dim, hidden_dim)
        
        # Output projection
        self.output_proj = nn.Linear(hidden_dim, hidden_dim)
        
    def forward(self, x):
        """
        Args:
            x: (batch, seq_len, hidden_dim)
        
        Returns:
            out: (batch, seq_len, hidden_dim)
        """
        batch_size, seq_len, _ = x.shape
        
        # Input projection
        z = self.input_proj(x)  # (batch, seq_len, expanded_dim)
        z = F.silu(z)
        
        # Convolution (transpose for conv1d)
        z_conv = self.conv(z.transpose(1, 2))[:, :, :seq_len].transpose(1, 2)
        
        # Compute state space parameters
        A = self.A_proj(z_conv)
        B = self.B_proj(z_conv)
        C = self.C_proj(z_conv)
        D = self.D_proj(z_conv)
        
        # State space computation (simplified - sequential processing)
        h = torch.zeros(batch_size, self.hidden_dim, device=x.device)
        outputs = []
        
        for t in range(seq_len):
            # State update: h'(t) = A(t) · h + B(t) · x(t)
            h = A[:, t] * h + B[:, t] * x[:, t]
            
            # Output: y(t) = C(t) · h + D(t) · x(t)
            y = C[:, t] * h + D[:, t] * x[:, t]
            outputs.append(y)
        
        out = torch.stack(outputs, dim=1)
        out = self.output_proj(out)
        
        return out


class PhysicsInformedModule(nn.Module):
    """
    Physics-informed module extracting Kuramoto parameters
    
    Extracts: phases φ, frequencies ω, coupling K, phase lag α
    """
    
    def __init__(self, input_dim=256, n_channels=23):
        super(PhysicsInformedModule, self).__init__()
        
        self.n_channels = n_channels
        
        # Phase extraction: [-π, π]
        self.phase_net = nn.Sequential(
            nn.Linear(input_dim, 128),
            nn.ReLU(),
            nn.Linear(128, n_channels),
            nn.Tanh()  # Scale to [-1, 1], then multiply by π
        )
        
        # Frequency extraction: ℝ₊
        self.freq_net = nn.Sequential(
            nn.Linear(input_dim, 128),
            nn.ReLU(),
            nn.Linear(128, n_channels),
            nn.Softplus()  # Ensure positive
        )
        
        # Coupling strength: [0, 1]
        self.coupling_net = nn.Sequential(
            nn.Linear(input_dim, 64),
            nn.ReLU(),
            nn.Linear(64, 1),
            nn.Sigmoid()
        )
        
        # Phase lag: [0, π/2]
        self.phase_lag_net = nn.Sequential(
            nn.Linear(input_dim, 64),
            nn.ReLU(),
            nn.Linear(64, 1),
            nn.Sigmoid()
        )
        
    def forward(self, z):
        """
        Args:
            z: temporal encoding (batch, input_dim)
        
        Returns:
            params: dict with 'phases', 'frequencies', 'coupling', 'phase_lag'
        """
        # Extract phases [-π, π]
        phases = self.phase_net(z) * np.pi
        
        # Extract natural frequencies (Hz)
        frequencies = self.freq_net(z)
        
        # Extract coupling strength [0, 1]
        coupling = self.coupling_net(z)
        
        # Extract phase lag [0, π/2]
        phase_lag = self.phase_lag_net(z) * (np.pi / 2)
        
        params = {
            'phases': phases,
            'frequencies': frequencies,
            'coupling': coupling,
            'phase_lag': phase_lag
        }
        
        return params
    
    def compute_kuramoto_loss(self, params, dt=1/256):
        """
        Compute physics loss: ||dθ/dt - f_Kuramoto(θ)||²
        
        f_Kuramoto(θ_i) = ω_i + (K/C) Σ_j sin(θ_j - θ_i - α)
        
        Args:
            params: dict from forward()
            dt: time step
        
        Returns:
            physics_loss: scalar tensor
        """
        phases = params['phases']
        frequencies = params['frequencies']
        coupling = params['coupling']
        phase_lag = params['phase_lag']
        
        batch_size, n_channels = phases.shape
        
        # Compute phase derivatives (approximated via differences)
        # In practice, use consecutive time windows
        dtheta_dt = torch.zeros_like(phases)
        
        # Kuramoto dynamics
        kuramoto_rhs = frequencies.clone()
        
        for i in range(n_channels):
            interaction_term = 0
            for j in range(n_channels):
                interaction_term += torch.sin(
                    phases[:, j] - phases[:, i] - phase_lag.squeeze(-1)
                )
            
            kuramoto_rhs[:, i] += (coupling.squeeze(-1) / n_channels) * interaction_term
        
        # Physics loss
        physics_loss = F.mse_loss(dtheta_dt, kuramoto_rhs)
        
        return physics_loss


class HPGNN(nn.Module):
    """
    Complete HP-GNN architecture
    
    Components:
    1. Hypergraph convolutions (spatial)
    2. Mamba blocks (temporal)
    3. Physics-informed module
    4. Multi-task prediction heads
    """
    
    def __init__(self, n_channels=23, hidden_dims=[64, 128, 256], 
                 n_mamba_blocks=4, dropout=0.3):
        super(HPGNN, self).__init__()
        
        self.n_channels = n_channels
        self.hidden_dims = hidden_dims
        
        # Initial node embedding
        self.node_embedding = nn.Linear(n_channels, hidden_dims[0])
        
        # Hypergraph convolution layers
        self.hg_convs = nn.ModuleList()
        for i in range(len(hidden_dims) - 1):
            self.hg_convs.append(
                HypergraphConvolution(hidden_dims[i], hidden_dims[i+1], dropout)
            )
        
        # Temporal encoding with Mamba
        self.mamba_blocks = nn.ModuleList([
            MambaBlock(hidden_dims[-1]) for _ in range(n_mamba_blocks)
        ])
        
        # Physics-informed module
        self.physics_module = PhysicsInformedModule(hidden_dims[-1], n_channels)
        
        # Prediction heads
        # 1. Chimera detection
        self.chimera_head = nn.Sequential(
            nn.Linear(hidden_dims[-1], 128),
            nn.ReLU(),
            nn.Dropout(dropout),
            nn.Linear(128, 1),
            nn.Sigmoid()
        )
        
        # 2. Seizure state classification (4 classes)
        self.state_head = nn.Sequential(
            nn.Linear(hidden_dims[-1], 128),
            nn.ReLU(),
            nn.Dropout(dropout),
            nn.Linear(128, 64),
            nn.ReLU(),
            nn.Dropout(dropout),
            nn.Linear(64, 4)
        )
        
        # 3. Time-to-seizure regression
        self.time_head = nn.Sequential(
            nn.Linear(hidden_dims[-1], 128),
            nn.ReLU(),
            nn.Dropout(dropout),
            nn.Linear(128, 1),
            nn.ReLU()  # Ensure non-negative
        )
        
    def forward(self, node_features, hyperedges, return_physics=True):
        """
        Args:
            node_features: (batch, seq_len, n_channels, feature_dim)
            hyperedges: list of hyperedge tuples
            return_physics: whether to compute physics parameters
        
        Returns:
            outputs: dict with predictions and physics parameters
        """
        batch_size, seq_len, n_channels, _ = node_features.shape
        
        # Process each time step with hypergraph convolutions
        spatial_features = []
        
        for t in range(seq_len):
            h = self.node_embedding(node_features[:, t])
            
            # Apply hypergraph convolutions
            for hg_conv in self.hg_convs:
                h = hg_conv(h, hyperedges)
            
            # Global pooling over nodes
            h_global = torch.mean(h, dim=1)  # (batch, hidden_dim)
            spatial_features.append(h_global)
        
        # Stack temporal sequence
        z_seq = torch.stack(spatial_features, dim=1)  # (batch, seq_len, hidden_dim)
        
        # Apply Mamba blocks
        for mamba in self.mamba_blocks:
            z_seq = mamba(z_seq) + z_seq  # Residual connection
        
        # Take final timestep
        z_final = z_seq[:, -1, :]  # (batch, hidden_dim)
        
        # Multi-task predictions
        chimera_pred = self.chimera_head(z_final)
        state_pred = self.state_head(z_final)
        time_pred = self.time_head(z_final)
        
        outputs = {
            'chimera': chimera_pred,
            'state': state_pred,
            'time': time_pred
        }
        
        # Physics-informed parameters
        if return_physics:
            physics_params = self.physics_module(z_final)
            physics_loss = self.physics_module.compute_kuramoto_loss(physics_params)
            
            outputs['physics_params'] = physics_params
            outputs['physics_loss'] = physics_loss
        
        return outputs


class MultiTaskLoss(nn.Module):
    """
    Combined loss function with multiple objectives
    
    L_total = λ_chimera·L_chimera + λ_state·L_state + λ_time·L_time 
              + λ₁·L_physics + λ₂·L_structure
    """
    
    def __init__(self, lambda_chimera=1.0, lambda_state=0.8, lambda_time=0.5,
                 lambda_physics=0.03, lambda_structure=0.02):
        super(MultiTaskLoss, self).__init__()
        
        self.lambda_chimera = lambda_chimera
        self.lambda_state = lambda_state
        self.lambda_time = lambda_time
        self.lambda_physics = lambda_physics
        self.lambda_structure = lambda_structure
        
        # Focal loss for chimera (class imbalance)
        self.focal_gamma = 2.0
        self.focal_alpha = 0.7
        
    def focal_loss(self, pred, target):
        """Focal loss for imbalanced classification"""
        bce = F.binary_cross_entropy(pred, target, reduction='none')
        pt = torch.exp(-bce)
        focal = self.focal_alpha * (1 - pt) ** self.focal_gamma * bce
        return focal.mean()
    
    def forward(self, outputs, targets):
        """
        Args:
            outputs: dict from model forward
            targets: dict with 'chimera', 'state', 'time' labels
        
        Returns:
            total_loss: scalar tensor
            loss_dict: dict with individual losses
        """
        # Chimera detection loss (focal)
        loss_chimera = self.focal_loss(
            outputs['chimera'], 
            targets['chimera']
        )
        
        # State classification loss (cross-entropy with label smoothing)
        loss_state = F.cross_entropy(
            outputs['state'], 
            targets['state'],
            label_smoothing=0.1
        )
        
        # Time regression loss (smooth L1)
        loss_time = F.smooth_l1_loss(
            outputs['time'], 
            targets['time'],
            beta=5.0
        )
        
        # Physics loss
        loss_physics = outputs.get('physics_loss', 0)
        
        # Structure loss (chimera spatial organization)
        loss_structure = self.compute_structure_loss(outputs)
        
        # Total loss
        total_loss = (
            self.lambda_chimera * loss_chimera +
            self.lambda_state * loss_state +
            self.lambda_time * loss_time +
            self.lambda_physics * loss_physics +
            self.lambda_structure * loss_structure
        )
        
        loss_dict = {
            'total': total_loss.item(),
            'chimera': loss_chimera.item(),
            'state': loss_state.item(),
            'time': loss_time.item(),
            'physics': loss_physics.item() if isinstance(loss_physics, torch.Tensor) else 0,
            'structure': loss_structure.item()
        }
        
        return total_loss, loss_dict
    
    def compute_structure_loss(self, outputs):
        """
        Encourage chimera spatial organization
        L_structure = -|R_sync - R_desync| + λ_div·H(assignments)
        """
        if 'physics_params' not in outputs:
            return torch.tensor(0.0)
        
        phases = outputs['physics_params']['phases']
        
        # Compute Kuramoto order parameter
        complex_phases = torch.exp(1j * torch.complex(phases, torch.zeros_like(phases)))
        R = torch.abs(torch.mean(complex_phases, dim=1))
        
        # Simplified: encourage spatial heterogeneity
        structure_loss = -torch.std(phases, dim=1).mean()
        
        return structure_loss


# Example usage
if __name__ == "__main__":
    # Model parameters
    n_channels = 23
    batch_size = 4
    seq_len = 10
    
    # Simulate input
    node_features = torch.randn(batch_size, seq_len, n_channels, n_channels)
    hyperedges = [(0, 1, 2), (1, 2, 3), (5, 6, 7), (10, 11, 12)]
    
    # Create model
    model = HPGNN(n_channels=23)
    
    # Forward pass
    outputs = model(node_features, hyperedges)
    
    print("Model outputs:")
    print(f"  Chimera prediction: {outputs['chimera'].shape}")
    print(f"  State prediction: {outputs['state'].shape}")
    print(f"  Time prediction: {outputs['time'].shape}")
    print(f"  Physics loss: {outputs['physics_loss'].item():.4f}")
    
    # Test loss computation
    targets = {
        'chimera': torch.randint(0, 2, (batch_size, 1)).float(),
        'state': torch.randint(0, 4, (batch_size,)),
        'time': torch.rand(batch_size, 1) * 90
    }
    
    criterion = MultiTaskLoss()
    total_loss, loss_dict = criterion(outputs, targets)
    
    print(f"\nLoss breakdown:")
    for k, v in loss_dict.items():
        print(f"  {k}: {v:.4f}")
    
    # Model size
    total_params = sum(p.numel() for p in model.parameters())
    print(f"\nTotal parameters: {total_params:,} (~{total_params/1e6:.1f}M)")
