# Supplementary material for: Physics-informed graph neural networks for robust cross-patient epileptic seizure prediction via chimera state detection
Source: PLoS One. 2026 Apr 2;21(4):e0345470. doi: 10.1371/journal.pone.0345470 (PMC13046251; doi:10.1371/journal.pone.0345470)
Supplement: S1 Code — Python source code including HP-GNN model architecture (PyTorch), training pipeline, data preprocessing scripts, evaluation metrics, and usage examples with documentation. (ZIP) [file pone.0345470.s003.zip › code_1_preprocessing.py]

"""
Data Preprocessing Module for HP-GNN
Implements the preprocessing pipeline described in Methods section
"""

import numpy as np
import mne
from scipy import signal
from scipy.stats import zscore
from sklearn.decomposition import FastICA
import warnings
warnings.filterwarnings('ignore')


class EEGPreprocessor:
    """
    EEG preprocessing pipeline for seizure prediction
    
    Steps:
    1. Bandpass filtering (1-50 Hz)
    2. ICA artifact removal
    3. Robust z-score normalization
    4. Bad channel interpolation
    5. Common average referencing
    """
    
    def __init__(self, sample_rate=256, low_freq=1, high_freq=50):
        self.sample_rate = sample_rate
        self.low_freq = low_freq
        self.high_freq = high_freq
        
    def bandpass_filter(self, eeg_data):
        """
        Apply 4th-order Butterworth bandpass filter (1-50 Hz)
        
        Args:
            eeg_data: np.array of shape (n_channels, n_samples)
        
        Returns:
            filtered_data: np.array of same shape
        """
        nyquist = self.sample_rate / 2
        low = self.low_freq / nyquist
        high = self.high_freq / nyquist
        
        # Design 4th-order Butterworth filter
        b, a = signal.butter(4, [low, high], btype='band')
        
        # Apply filter to each channel
        filtered_data = np.zeros_like(eeg_data)
        for ch in range(eeg_data.shape[0]):
            filtered_data[ch] = signal.filtfilt(b, a, eeg_data[ch])
        
        return filtered_data
    
    def remove_artifacts_ica(self, eeg_data, n_components=20):
        """
        Remove artifacts using Independent Component Analysis
        
        Args:
            eeg_data: np.array of shape (n_channels, n_samples)
            n_components: number of ICA components
        
        Returns:
            cleaned_data: artifact-removed EEG
        """
        # Transpose for ICA (samples, channels)
        data_T = eeg_data.T
        
        # Apply ICA
        ica = FastICA(n_components=n_components, random_state=42, max_iter=1000)
        sources = ica.fit_transform(data_T)
        
        # Identify artifact components (simplified version)
        # In practice, use spectral and topographic characteristics
        artifact_indices = self._identify_artifacts(sources, eeg_data)
        
        # Remove artifact components
        sources[:, artifact_indices] = 0
        
        # Reconstruct signal
        cleaned_data = ica.inverse_transform(sources).T
        
        return cleaned_data
    
    def _identify_artifacts(self, sources, original_data):
        """
        Identify artifact components based on characteristics
        
        Simplified version - checks for:
        - High variance (muscle artifacts)
        - Low frequency dominance (eye movements)
        - High frequency content (EMG)
        """
        artifact_indices = []
        
        for i, source in enumerate(sources.T):
            # High variance check
            if np.var(source) > 3 * np.var(original_data):
                artifact_indices.append(i)
                continue
            
            # Frequency content analysis
            freqs, psd = signal.welch(source, fs=self.sample_rate, nperseg=256)
            
            # Eye movement artifacts (0.5-4 Hz dominance)
            low_freq_power = np.sum(psd[(freqs >= 0.5) & (freqs <= 4)])
            total_power = np.sum(psd)
            if low_freq_power / total_power > 0.6:
                artifact_indices.append(i)
                continue
            
            # Muscle artifacts (>20 Hz dominance)
            high_freq_power = np.sum(psd[freqs > 20])
            if high_freq_power / total_power > 0.5:
                artifact_indices.append(i)
        
        return artifact_indices
    
    def robust_normalize(self, eeg_data):
        """
        Robust z-score normalization using median and MAD
        
        Args:
            eeg_data: np.array of shape (n_channels, n_samples)
        
        Returns:
            normalized_data: normalized EEG
        """
        normalized_data = np.zeros_like(eeg_data)
        
        for ch in range(eeg_data.shape[0]):
            median = np.median(eeg_data[ch])
            mad = np.median(np.abs(eeg_data[ch] - median))
            
            # Avoid division by zero
            if mad < 1e-10:
                normalized_data[ch] = eeg_data[ch] - median
            else:
                normalized_data[ch] = (eeg_data[ch] - median) / (1.4826 * mad)
        
        return normalized_data
    
    def interpolate_bad_channels(self, eeg_data, bad_channels, channel_positions):
        """
        Interpolate bad channels using spherical spline interpolation
        
        Args:
            eeg_data: np.array of shape (n_channels, n_samples)
            bad_channels: list of bad channel indices
            channel_positions: 3D positions of electrodes
        
        Returns:
            interpolated_data: EEG with interpolated channels
        """
        if len(bad_channels) == 0:
            return eeg_data
        
        interpolated_data = eeg_data.copy()
        good_channels = [i for i in range(eeg_data.shape[0]) if i not in bad_channels]
        
        for bad_ch in bad_channels:
            # Calculate distances to good channels
            distances = np.linalg.norm(
                channel_positions[good_channels] - channel_positions[bad_ch], 
                axis=1
            )
            
            # Inverse distance weighting
            weights = 1 / (distances + 1e-10)
            weights /= np.sum(weights)
            
            # Interpolate
            interpolated_data[bad_ch] = np.sum(
                eeg_data[good_channels].T * weights, axis=1
            )
        
        return interpolated_data
    
    def common_average_reference(self, eeg_data):
        """
        Apply common average referencing
        
        Args:
            eeg_data: np.array of shape (n_channels, n_samples)
        
        Returns:
            referenced_data: CAR-referenced EEG
        """
        avg_signal = np.mean(eeg_data, axis=0)
        referenced_data = eeg_data - avg_signal
        
        return referenced_data
    
    def preprocess(self, eeg_data, bad_channels=None, channel_positions=None):
        """
        Full preprocessing pipeline
        
        Args:
            eeg_data: raw EEG data (n_channels, n_samples)
            bad_channels: list of bad channel indices
            channel_positions: electrode positions for interpolation
        
        Returns:
            preprocessed_data: fully preprocessed EEG
        """
        print("Step 1/5: Bandpass filtering (1-50 Hz)...")
        data = self.bandpass_filter(eeg_data)
        
        print("Step 2/5: ICA artifact removal...")
        data = self.remove_artifacts_ica(data)
        
        print("Step 3/5: Robust normalization...")
        data = self.robust_normalize(data)
        
        if bad_channels is not None and channel_positions is not None:
            print("Step 4/5: Bad channel interpolation...")
            data = self.interpolate_bad_channels(data, bad_channels, channel_positions)
        
        print("Step 5/5: Common average referencing...")
        data = self.common_average_reference(data)
        
        print("Preprocessing complete!")
        return data


# Example usage
if __name__ == "__main__":
    # Simulate EEG data (23 channels, 5 seconds at 256 Hz)
    n_channels = 23
    n_samples = 5 * 256  # 5 seconds
    
    # Generate synthetic EEG
    np.random.seed(42)
    eeg_data = np.random.randn(n_channels, n_samples) * 50  # microvolts
    
    # Add some artifact
    eeg_data[0, :] += np.sin(2 * np.pi * 1 * np.arange(n_samples) / 256) * 200  # eye blink
    
    # Electrode positions (simplified - using random 3D positions)
    channel_positions = np.random.randn(n_channels, 3)
    
    # Initialize preprocessor
    preprocessor = EEGPreprocessor(sample_rate=256)
    
    # Preprocess
    preprocessed = preprocessor.preprocess(
        eeg_data, 
        bad_channels=[5, 12],  # Example bad channels
        channel_positions=channel_positions
    )
    
    print(f"\nOriginal shape: {eeg_data.shape}")
    print(f"Preprocessed shape: {preprocessed.shape}")
    print(f"Original range: [{eeg_data.min():.2f}, {eeg_data.max():.2f}]")
    print(f"Preprocessed range: [{preprocessed.min():.2f}, {preprocessed.max():.2f}]")
