# Supplementary material for: Physics-informed graph neural networks for robust cross-patient epileptic seizure prediction via chimera state detection
Source: PLoS One. 2026 Apr 2;21(4):e0345470. doi: 10.1371/journal.pone.0345470 (PMC13046251; doi:10.1371/journal.pone.0345470)
Supplement: S1 Code — Python source code including HP-GNN model architecture (PyTorch), training pipeline, data preprocessing scripts, evaluation metrics, and usage examples with documentation. (ZIP) [file pone.0345470.s003.zip › code_5_evaluation.py]

"""
Evaluation Metrics and Cross-Validation
Implements comprehensive evaluation from Methods section
"""

import numpy as np
import torch
from sklearn.metrics import (
    accuracy_score, precision_score, recall_score, f1_score,
    roc_auc_score, average_precision_score, confusion_matrix, cohen_kappa_score
)
from sklearn.model_selection import KFold
from scipy import stats
import matplotlib.pyplot as plt
import seaborn as sns


class SeizurePredictionMetrics:
    """Comprehensive metrics for seizure prediction evaluation"""
    
    def __init__(self):
        self.reset()
    
    def reset(self):
        """Reset all accumulators"""
        self.predictions = []
        self.targets = []
        self.time_predictions = []
        self.time_targets = []
        
    def update(self, pred, target, time_pred=None, time_target=None):
        """Add batch predictions"""
        self.predictions.extend(pred.cpu().numpy().flatten())
        self.targets.extend(target.cpu().numpy().flatten())
        
        if time_pred is not None:
            self.time_predictions.extend(time_pred.cpu().numpy().flatten())
            self.time_targets.extend(time_target.cpu().numpy().flatten())
    
    def compute_chimera_metrics(self):
        """Compute chimera detection metrics"""
        pred_binary = (np.array(self.predictions) > 0.5).astype(int)
        targets = np.array(self.targets)
        
        metrics = {
            'accuracy': accuracy_score(targets, pred_binary),
            'sensitivity': recall_score(targets, pred_binary),
            'specificity': recall_score(targets, pred_binary, pos_label=0),
            'precision': precision_score(targets, pred_binary, zero_division=0),
            'f1_score': f1_score(targets, pred_binary),
            'auc_roc': roc_auc_score(targets, self.predictions),
            'auc_pr': average_precision_score(targets, self.predictions)
        }
        
        # Confidence intervals (95%)
        n = len(targets)
        metrics['accuracy_ci'] = self._bootstrap_ci(
            targets, pred_binary, accuracy_score
        )
        
        return metrics
    
    def compute_seizure_prediction_metrics(self, horizon_minutes=90):
        """
        Compute seizure prediction performance at specific horizon
        
        Args:
            horizon_minutes: prediction horizon (30, 60, 90 minutes)
        """
        # Filter predictions within horizon
        time_preds = np.array(self.time_predictions)
        time_targs = np.array(self.time_targets)
        
        # Sensitivity at horizon
        within_horizon = time_targs <= horizon_minutes
        if within_horizon.sum() == 0:
            return {'sensitivity': 0, 'n_samples': 0}
        
        correct_predictions = (time_preds[within_horizon] <= horizon_minutes).sum()
        sensitivity = correct_predictions / within_horizon.sum()
        
        # False positive rate (per hour)
        false_positives = ((time_preds > horizon_minutes) & 
                          (time_targs > horizon_minutes)).sum()
        total_hours = len(time_preds) * 5 / 3600  # 5-second windows
        fpr_per_hour = false_positives / total_hours if total_hours > 0 else 0
        
        metrics = {
            'sensitivity': sensitivity,
            'fpr_per_hour': fpr_per_hour,
            'n_samples': within_horizon.sum()
        }
        
        return metrics
    
    def _bootstrap_ci(self, y_true, y_pred, metric_fn, n_bootstrap=1000, alpha=0.05):
        """Compute bootstrap confidence interval"""
        scores = []
        n = len(y_true)
        
        for _ in range(n_bootstrap):
            indices = np.random.choice(n, n, replace=True)
            score = metric_fn(y_true[indices], y_pred[indices])
            scores.append(score)
        
        lower = np.percentile(scores, 100 * alpha / 2)
        upper = np.percentile(scores, 100 * (1 - alpha / 2))
        
        return (lower, upper)
    
    def compute_confusion_matrix(self):
        """Compute and plot confusion matrix"""
        pred_binary = (np.array(self.predictions) > 0.5).astype(int)
        cm = confusion_matrix(self.targets, pred_binary)
        
        return cm
    
    def print_summary(self):
        """Print formatted metrics summary"""
        chimera_metrics = self.compute_chimera_metrics()
        
        print("\n" + "="*60)
        print("CHIMERA DETECTION METRICS")
        print("="*60)
        print(f"Accuracy:      {chimera_metrics['accuracy']:.3f} "
              f"(95% CI: {chimera_metrics['accuracy_ci'][0]:.3f}-"
              f"{chimera_metrics['accuracy_ci'][1]:.3f})")
        print(f"Sensitivity:   {chimera_metrics['sensitivity']:.3f}")
        print(f"Specificity:   {chimera_metrics['specificity']:.3f}")
        print(f"Precision:     {chimera_metrics['precision']:.3f}")
        print(f"F1-Score:      {chimera_metrics['f1_score']:.3f}")
        print(f"AUC-ROC:       {chimera_metrics['auc_roc']:.3f}")
        print(f"AUC-PR:        {chimera_metrics['auc_pr']:.3f}")
        
        if len(self.time_predictions) > 0:
            print("\n" + "="*60)
            print("SEIZURE PREDICTION METRICS")
            print("="*60)
            
            for horizon in [30, 60, 90]:
                metrics = self.compute_seizure_prediction_metrics(horizon)
                print(f"\n{horizon}-minute horizon:")
                print(f"  Sensitivity:   {metrics['sensitivity']:.3f}")
                print(f"  FPR (/hour):   {metrics['fpr_per_hour']:.3f}")


class CrossValidator:
    """4-fold cross-validation with patient-level splits"""
    
    def __init__(self, model_class, n_folds=4):
        self.model_class = model_class
        self.n_folds = n_folds
        self.fold_results = []
    
    def run(self, data, labels, patient_ids, device='cuda'):
        """
        Run k-fold cross-validation with patient stratification
        
        Args:
            data: EEG data
            labels: target labels
            patient_ids: patient identifiers for grouping
            device: computation device
        """
        unique_patients = np.unique(patient_ids)
        kfold = KFold(n_splits=self.n_folds, shuffle=True, random_state=42)
        
        print(f"\nRunning {self.n_folds}-Fold Cross-Validation")
        print(f"Total patients: {len(unique_patients)}")
        print("="*60)
        
        for fold, (train_idx, test_idx) in enumerate(kfold.split(unique_patients)):
            print(f"\nFold {fold + 1}/{self.n_folds}")
            print("-"*60)
            
            # Split patients
            train_patients = unique_patients[train_idx]
            test_patients = unique_patients[test_idx]
            
            print(f"Train patients: {len(train_patients)}")
            print(f"Test patients: {len(test_patients)}")
            
            # Get data indices for train/test patients
            train_mask = np.isin(patient_ids, train_patients)
            test_mask = np.isin(patient_ids, test_patients)
            
            # Initialize fresh model
            model = self.model_class().to(device)
            
            # Train on this fold
            trainer = Trainer(model, device=device)
            # ... training code here ...
            
            # Evaluate on test fold
            test_metrics = self.evaluate_fold(model, data[test_mask], 
                                             labels[test_mask], device)
            
            self.fold_results.append(test_metrics)
            
            print(f"\nFold {fold + 1} Results:")
            print(f"  Accuracy: {test_metrics['accuracy']:.3f}")
            print(f"  Sensitivity: {test_metrics['sensitivity']:.3f}")
        
        # Aggregate results
        return self.aggregate_results()
    
    def evaluate_fold(self, model, data, labels, device):
        """Evaluate model on test fold"""
        model.eval()
        metrics_calculator = SeizurePredictionMetrics()
        
        with torch.no_grad():
            # ... evaluation code ...
            pass
        
        return metrics_calculator.compute_chimera_metrics()
    
    def aggregate_results(self):
        """Aggregate metrics across folds"""
        metrics_keys = self.fold_results[0].keys()
        aggregated = {}
        
        for key in metrics_keys:
            if key.endswith('_ci'):
                continue
            
            values = [fold[key] for fold in self.fold_results]
            aggregated[key] = {
                'mean': np.mean(values),
                'std': np.std(values),
                'values': values
            }
        
        return aggregated
    
    def print_summary(self):
        """Print cross-validation summary"""
        agg = self.aggregate_results()
        
        print("\n" + "="*60)
        print("CROSS-VALIDATION SUMMARY")
        print("="*60)
        
        for metric, stats in agg.items():
            print(f"{metric.capitalize():20s}: "
                  f"{stats['mean']:.3f} ± {stats['std']:.3f}")
        
        # Statistical significance test
        print("\n" + "="*60)
        print("FOLD-WISE RESULTS")
        print("="*60)
        
        for i, fold in enumerate(self.fold_results):
            print(f"Fold {i+1}: Accuracy = {fold['accuracy']:.3f}")


class StatisticalTests:
    """Statistical significance testing"""
    
    @staticmethod
    def paired_t_test(method1_scores, method2_scores, alpha=0.05):
        """
        Paired t-test comparing two methods
        
        Args:
            method1_scores: performance scores from method 1
            method2_scores: performance scores from method 2
            alpha: significance level
        
        Returns:
            result: dict with t-statistic, p-value, significant
        """
        t_stat, p_value = stats.ttest_rel(method1_scores, method2_scores)
        
        # Bonferroni correction for multiple comparisons (4 baselines)
        alpha_adjusted = alpha / 4
        
        result = {
            't_statistic': t_stat,
            'p_value': p_value,
            'p_value_adjusted': min(p_value * 4, 1.0),
            'significant': p_value < alpha_adjusted,
            'alpha': alpha,
            'alpha_adjusted': alpha_adjusted
        }
        
        return result
    
    @staticmethod
    def cohens_d(method1_scores, method2_scores):
        """
        Compute Cohen's d effect size
        
        d = (μ₁ - μ₂) / √((σ₁² + σ₂²) / 2)
        
        Interpretation:
        - |d| < 0.2: negligible
        - 0.2-0.5: small
        - 0.5-0.8: medium
        - > 0.8: large
        """
        mean1 = np.mean(method1_scores)
        mean2 = np.mean(method2_scores)
        std1 = np.std(method1_scores, ddof=1)
        std2 = np.std(method2_scores, ddof=1)
        
        pooled_std = np.sqrt((std1**2 + std2**2) / 2)
        d = (mean1 - mean2) / pooled_std
        
        # Interpretation
        if abs(d) < 0.2:
            interpretation = "negligible"
        elif abs(d) < 0.5:
            interpretation = "small"
        elif abs(d) < 0.8:
            interpretation = "medium"
        else:
            interpretation = "large"
        
        return {
            'cohens_d': d,
            'interpretation': interpretation
        }
    
    @staticmethod
    def compare_methods(hp_gnn_scores, baseline_scores, baseline_name="DDA"):
        """Complete statistical comparison"""
        print(f"\n{'='*60}")
        print(f"HP-GNN vs {baseline_name}")
        print(f"{'='*60}")
        
        # Descriptive statistics
        print(f"\nHP-GNN:     {np.mean(hp_gnn_scores):.3f} ± {np.std(hp_gnn_scores):.3f}")
        print(f"{baseline_name:12s}: {np.mean(baseline_scores):.3f} ± {np.std(baseline_scores):.3f}")
        print(f"Improvement: +{(np.mean(hp_gnn_scores) - np.mean(baseline_scores))*100:.1f}%")
        
        # Paired t-test
        t_result = StatisticalTests.paired_t_test(hp_gnn_scores, baseline_scores)
        print(f"\nPaired t-test:")
        print(f"  t-statistic: {t_result['t_statistic']:.3f}")
        print(f"  p-value (raw): {t_result['p_value']:.6f}")
        print(f"  p-value (adjusted): {t_result['p_value_adjusted']:.6f}")
        print(f"  Significant (α=0.0125): {'✓ YES' if t_result['significant'] else '✗ NO'}")
        
        # Effect size
        d_result = StatisticalTests.cohens_d(hp_gnn_scores, baseline_scores)
        print(f"\nEffect size:")
        print(f"  Cohen's d: {d_result['cohens_d']:.3f}")
        print(f"  Interpretation: {d_result['interpretation']}")
        
        return t_result, d_result


class ClinicalAgreement:
    """Compute agreement with neurologist annotations"""
    
    @staticmethod
    def compute_kappa(model_importance, neurologist_importance):
        """
        Compute Cohen's kappa for electrode importance agreement
        
        Args:
            model_importance: array of model-identified important electrodes
            neurologist_importance: array of neurologist-annotated electrodes
        
        Returns:
            kappa: Cohen's kappa value
        """
        kappa = cohen_kappa_score(neurologist_importance, model_importance)
        
        # Interpretation
        if kappa < 0.20:
            interpretation = "slight"
        elif kappa < 0.40:
            interpretation = "fair"
        elif kappa < 0.60:
            interpretation = "moderate"
        elif kappa < 0.80:
            interpretation = "substantial"
        else:
            interpretation = "almost perfect"
        
        print(f"\nClinical Agreement (Cohen's κ):")
        print(f"  κ = {kappa:.3f} ({interpretation})")
        
        return kappa


# Example usage
if __name__ == "__main__":
    print("Evaluation Metrics Module")
    print("="*60)
    
    # Simulate predictions and targets
    np.random.seed(42)
    n_samples = 200
    
    predictions = np.random.rand(n_samples)
    targets = (np.random.rand(n_samples) > 0.3).astype(int)
    
    # Initialize metrics
    metrics = SeizurePredictionMetrics()
    
    for i in range(0, n_samples, 32):
        batch_pred = torch.tensor(predictions[i:i+32])
        batch_target = torch.tensor(targets[i:i+32])
        metrics.update(batch_pred, batch_target)
    
    # Compute and print metrics
    metrics.print_summary()
    
    # Confusion matrix
    cm = metrics.compute_confusion_matrix()
    print(f"\nConfusion Matrix:")
    print(cm)
    
    # Statistical comparison
    print("\n" + "="*60)
    print("STATISTICAL COMPARISON EXAMPLE")
    
    # Simulate fold-wise results for HP-GNN and baseline
    hp_gnn_accuracy = np.array([0.847, 0.852, 0.841, 0.849])
    dda_accuracy = np.array([0.755, 0.762, 0.748, 0.751])
    
    t_result, d_result = StatisticalTests.compare_methods(
        hp_gnn_accuracy, dda_accuracy, "DDA"
    )
    
    # Clinical agreement example
    print("\n" + "="*60)
    print("CLINICAL AGREEMENT EXAMPLE")
    
    # Simulate electrode importance (binary: important=1, not=0)
    n_channels = 23
    model_imp = np.random.randint(0, 2, n_channels)
    neuro_imp = np.random.randint(0, 2, n_channels)
    
    # Add some agreement
    agreement_indices = np.random.choice(n_channels, 15, replace=False)
    neuro_imp[agreement_indices] = model_imp[agreement_indices]
    
    kappa = ClinicalAgreement.compute_kappa(model_imp, neuro_imp)
    
    print("\nEvaluation module test completed!")

        
