# Supplementary material for: Physics-informed graph neural networks for robust cross-patient epileptic seizure prediction via chimera state detection
Source: PLoS One. 2026 Apr 2;21(4):e0345470. doi: 10.1371/journal.pone.0345470 (PMC13046251; doi:10.1371/journal.pone.0345470)
Supplement: S1 Code — Python source code including HP-GNN model architecture (PyTorch), training pipeline, data preprocessing scripts, evaluation metrics, and usage examples with documentation. (ZIP) [file pone.0345470.s003.zip › code_6_requirements.txt]

# HP-GNN Requirements
# Python 3.8+

# Deep Learning
torch>=2.0.0
torchvision>=0.15.0

# Scientific Computing
numpy>=1.24.0
scipy>=1.10.0

# Signal Processing
mne>=1.3.0

# Machine Learning
scikit-learn>=1.2.0

# Data Processing
pandas>=2.0.0

# Visualization
matplotlib>=3.7.0
seaborn>=0.12.0

# Progress Bars
tqdm>=4.65.0

# Optional: GPU Acceleration
# Install appropriate version for your CUDA:
# torch with CUDA 11.8: pip install torch --index-url https://download.pytorch.org/whl/cu118
# torch with CUDA 12.1: pip install torch --index-url https://download.pytorch.org/whl/cu121
